# Supplementary material for: TLR3 forms a laterally aligned multimeric complex along double-stranded RNA for efficient signal transduction
Source: Nat Commun. 2023 Jan 11;14:164. doi: 10.1038/s41467-023-35844-2 (PMC9834221; doi:10.1038/s41467-023-35844-2)
Supplement: Supplementary file 4 — Source Data [file 41467_2023_35844_MOESM4_ESM.xlsx]

## Sheet: Figure 3b
Figure 3b
	ISRE reporter assay
				Experiment 1				Experiment 2				Experiment 3
		poly(I:C)	TLR3	well 1	well 2	well 3	mean	well 1	well 2	well 3	mean	well 1	well 2	well 3	mean
		-	-	4898	4849	4152	4633	657	1326	1178	1053.67	5395	5424	5520	5446.33
			WT	6415	6338	6260	6337.67	443	3547	3434	2474.67	7544	7849	7902	7765
			Mut1	4046	3568	3487	3700.33	1032	1971	3181	2061.33	5897	5552	5078	5509
			Mut2	5395	5904	5008	5435.67	416	2570	2688	1891.33	7752	8285	7301	7779.33
			Mut3	5185	5377	4914	5158.67	366	2743	4219	2442.67	6004	6654	6675	6444.33
			Mut4	4366	4986	4498	4616.67	552	2840	2847	2079.67	6182	5774	6047	6001
			Mut5	5378	6082	5794	5751.33	582	2747	2992	2107	6510	7041	6830	6793.67
			Mut6	5529	5987	6330	5948.67	541	3189	3197	2309	7934	7078	6908	7306.67
			Mut7	4108	4956	4101	4388.33	2267	1868	2021	2052	3889	5253	3982	4374.67
			Mut8	4272	3537	4057	3955.33	513	2801	2246	1853.33	4969	6102	6228	5766.33
			Mut9	4011	3904	3832	3915.67	406	3404	2640	2150	6334	6050	5930	6104.67
			Mut10	4953	5072	4148	4724.33	1870	3107	3429	2802	5825	6119	5799	5914.33
			Mut11	3342	4062	3849	3751	643	2432	2635	1903.33	5122	6044	4636	5267.33
			Mut12	4488	5055	4721	4754.67	1198	2603	2865	2222	5427	5689	5534	5550
			Mut13	6223	6526	5750	6166.33	3598	3433	3476	3502.33	6187	6117	6584	6296
		+	-	4268	4301	4266	4278.33	1587	847	2820	1751.33	5384	5385	5063	5277.33
			WT	73600	80680	88940	81073.3	39200	42330	32350	37960	70340	78330	75550	74740
			Mut1	14280	15870	24850	18333.3	13910	15020	14130	14353.3	24520	24150	27830	25500
			Mut2	15340	13970	13670	14326.7	7821	5772	8928	7507	16690	30140	17120	21316.7
			Mut3	6844	8591	10290	8575	6135	5123	6208	5822	11450	11620	11280	11450
			Mut4	27770	31320	44660	34583.3	18700	21240	30150	23363.3	38690	44700	36500	39963.3
			Mut5	9663	9652	8564	9293	5482	4601	5490	5191	9936	9163	11720	10273
			Mut6	7681	8065	8321	8022.33	3603	4343	3498	3814.67	8275	8960	8111	8448.67
			Mut7	21580	20210	28030	23273.3	22030	12620	13110	15920	31730	28430	21260	27140
			Mut8	41340	27820	52510	40556.7	31660	18400	27870	25976.7	51550	46730	35350	44543.3
			Mut9	11040	14030	10520	11863.3	10780	8342	13450	10857.3	14550	18850	28030	20476.7
			Mut10	7902	7498	7475	7625	5717	5635	7353	6235	7739	10770	12050	10186.3
			Mut11	9628	8352	7897	8625.67	4009	4719	4156	4294.67	11270	11730	11340	11446.7
			Mut12	4414	4852	4734	4666.67	3384	3093	3071	3182.67	5349	5767	5663	5593
			Mut13	6193	5990	6433	6205.33	3381	3648	4738	3922.33	6986	7036	7391	7137.67

## Sheet: Figure 3c
Figure 3c
	anti-FLAG
	anti-bActin

## Sheet: Figure 3e
Figure 3e
	percentage of tetrameric TLR3 particles from 2D classification
			WT	Mut1	Mut2	Mut4	Mut9	Mut10	Mut11
		tetramer	3563	695	766	2496	ND	199	421
		dimer	27742	17971	17428	23246	22657	26363	25259
		dimer + dimer	ND	ND	4720	ND	ND	ND	ND
		tetramer + dimer	ND	ND	ND	643	ND	ND	ND
		tetramer (particles)	3563	695	766	3139	ND	199	421
		dimer (particles)	27742	17971	26868	23889	22657	26363	25259
		tetramer(%)	11.3816	3.72335	2.77195	11.6139	ND	0.749191	1.63941		ND: not detected

## Sheet: Supplementary Figure 3
Supplementary Figure 3
	percentage of tetrameric TLR3 particles from 2D classification
		RNA (fold)	12.9	4.3	1.4	0.5
		tetramer	1778	1468	3257	6642
		dimer	12570	14174	14629	3677
		dimer + dimer	ND	ND	ND	494
		tetramer + dimer	ND	ND	ND	310		ND: not detected
		tetramer (particles)	1778	1468	3257	6952
		dimer (particles)	12570	14174	14629	4975
		tetramer(%)	12.392	9.38499	18.2098	58.2879

## Sheet: Supplementary Figure 6
Supplementary Figure 6
	NF-kB reporter assay
				Experiment 1							Experiment 2
		poly(I:C)	TLR3	well 1	well 2	well 3	well 4	well 5	well 6	mean	well 1	well 2	well 3	well 4	well 5	well 6	mean
		-	-	11500	10960	6896	11450	7271	7330	9234.5	6018	6202	5955	4028	12190	6239	6103.5
			WT	13215	10813	11767	13967	13324	12435	12586.8	7226	7380	8116	9405	7904	8926	8159.5
			Mut1	13540	23180	5594	11890	6918	15020	12690.3	6044	5155	4914	6180	5180	9042	5494.6
			Mut2	14150	13060	14200	14020	12540	13950	13653.3	19470	7784	9802	12420	16580	12670	13121
			Mut3	18500	8375	11000	7891	8891	6824	8596.2	5788	13250	6138	124600	7001	9358	8307
			Mut4	9453	10540	10660	12880	21850	12030	11112.6	8016	8951	6265	6282	9511	6433	7576.33
			Mut5	18400	16430	11930	10020	10930	10890	13100	10080	7747	16310	9057	15850	9181	11370.8
			Mut6	12270	84030	13580	17440	9794	321300	13271	12380	7937	9837	9716	12430	12830	10855
			Mut7	12200	8930	18680	14660	7961	12210	12440.2	12420	9402	6926	5988	7638	8146	8420
			Mut8	7994	27070	18500	15330	7981	14090	15160.8	5188	4956	6580	6463	5434	7003	5937.33
			Mut9	10050	16210	9390	7361	8432	15270	11118.8	8101	5729	8219	9724	11920	6595	8381.33
			Mut10	13680	14090	6160	8534	12130	6866	10243.3	4929	5784	5027	4377	7727	5289	5081.2
			Mut11	6978	7827	7290	10320	8654	20970	8213.8	9321	6901	8571	8659	5662	19820	7822.8
			Mut12	11200	10390	5892	48590	13040	9342	9972.8	10020	5840	4871	5315	6395	21200	5605.25
			Mut13	13640	9330	17000	19260	14690	8715	13772.5	10200	9552	8229	8697	8265	8587	8921.67
		+	-	12600	6417	7365	95130	5419	8400	8040.2	6245	6819	11640	6774	9743	7135	8059.33
			WT	46105	67465	60105	71015	39540	83195	61237.5	65945	26595	31400	31930	32520	37085	31906
			Mut1	59610	18510	21910	25790	43950	27890	32943.3	24380	26420	34280	23120	15610	11050	22476.7
			Mut2	34510	25210	16760	22230	26760	20870	24390	28210	11960	15570	13010	36670	10180	19266.7
			Mut3	12870	22400	10570	22420	13280	10520	15343.3	8611	9111	7950	14610	9307	16360	10991.5
			Mut4	37480	56690	37420	38490	31400	60370	43641.7	32930	34590	20320	19260	26050	24020	26195
			Mut5	16800	16900	15360	26910	21180	20930	19680	15050	8853	16320	9166	8715	7276	10896.7
			Mut6	11780	25990	15620	21020	23660	12550	18436.7	9946	12200	16340	11760	13360	14490	13016
			Mut7	30500	27110	36910	50000	25210	27020	29350	21560	24350	22350	28470	25550	45820	24456
			Mut8	35000	35470	41090	29970	31680	40260	35578.3	19220	25590	57680	21980	27350	28680	24564
			Mut9	37780	20900	27300	19580	16670	22810	24173.3	17200	19660	19660	29510	11170	25760	20493.3
			Mut10	16280	21230	8701	15240	10220	14590	14376.8	9355	9435	12070	14880	22750	13190	11786
			Mut11	22540	11160	17940	8604	16410	10360	14502.3	47910	12430	12530	13080	12410	15630	12456.7
			Mut12	4756	12090	14120	15470	7386	7641	10243.8	23970	8601	8990	7143	4914	6844	7298.4
			Mut13	9661	16190	5948	10830	13140	6653	10403.7	7583	6315	8951	8359	8948	6628	7797.33
				The values were removed by Smirnov-Grubbs test as outlier.

## Sheet: Supplementary Figure 7b
Supplementary Figure 7b
	CBB staining
